# Supplementary material for: GC-MS and E-Nose Analysis of Office Paper: Discriminating Paper Origin Using Multivariate Analysis
Source: Sensors (Basel). 2026 Mar 25;26(7):2049. doi: 10.3390/s26072049 (PMC13074344; doi:10.3390/s26072049)
Supplement: Supplementary file 1 [file sensors-26-02049-s001.zip]

Archive with 1 entries (1 files):
- sensors-4176972-supplementary.pdf
